# Supplementary material for: Ubiquitin Specific Protease USP48 Destabilizes NF-κB/p65 in Retinal Pigment Epithelium Cells
Source: Int J Mol Sci. 2022 Aug 26;23(17):9682. doi: 10.3390/ijms23179682 (PMC9456453; doi:10.3390/ijms23179682)
Supplement: Supplementary file 1 [file ijms-23-09682-s001.zip]

Archive with 1 entries (1 files):
- ijms-1850542-supplementary.pdf
